# Supplementary material for: Increased EGFR/HER2 Pathway Activation Contributes to Skin Tumorigenesis in Tpl2−/− Mice
Source: Cancers (Basel). 2025 Oct 18;17(20):3362. doi: 10.3390/cancers17203362 (PMC12563468; doi:10.3390/cancers17203362)
Supplement: Supplementary file 1 [file cancers-17-03362-s001.zip]

Archive with 1 entries (1 files):
- cancers-3883005-supplementary.pdf
